# Supplementary material for: Trans-regulation and localization of orthologous maltose transporters in the interspecies lager yeast hybrid
Source: FEMS Yeast Res. 2018 Jun 19;18(6):foy065. doi: 10.1093/femsyr/foy065 (PMC6142294; doi:10.1093/femsyr/foy065)
Supplement: Supplemental Figures [file foy065_supplemental_files.zip]

Archive with 6 entries (6 files):
- FigS1.tif
- FigS2.tif
- FigS3.tif
- FigS4.tif
- FigS5.tif
- Supplementry_caption.docx
